# Supplementary material for: Untargeted Metabolomic Analysis and Cytotoxicity of Extracts of the Marine Dinoflagellate Amphidinium eilatiense Against Human Cancer Cell Lines
Source: Toxins (Basel). 2025 Mar 21;17(4):150. doi: 10.3390/toxins17040150 (PMC12030893; doi:10.3390/toxins17040150)
Supplement: Supplementary file 1 [file toxins-17-00150-s001.zip]

Archive with 1 entries (1 files):
- toxins-3516253-supplementary.pdf
